# Supplementary material for: Diagnosis and Management of Kaposi Sarcoma-Associated Herpesvirus Inflammatory Cytokine Syndrome in Resource-Constrained Settings: A Case Report and an Adapted Case Definition
Source: Trop Med Infect Dis. 2024 Dec 16;9(12):307. doi: 10.3390/tropicalmed9120307 (PMC11680326; doi:10.3390/tropicalmed9120307)
Supplement: Supplementary file 1 [file tropicalmed-09-00307-s001.zip]

Archive with 2 entries (2 files):
- tropicalmed-3308869-supplementary.pdf
- Video S1 Hyperechoic splenic lesions.AVI
